# Supplementary material for: Daratumumab Improves Bone Turnover in Relapsed/Refractory Multiple Myeloma; Phase 2 Study “REBUILD”
Source: Cancers (Basel). 2022 Jun 2;14(11):2768. doi: 10.3390/cancers14112768 (PMC9179322; doi:10.3390/cancers14112768)
Supplement: Supplementary file 1 [file cancers-14-02768-s001.zip]

Archive with 1 entries (1 files):
- cancers-1697975-supplementary.pdf
